# Supplementary material for: Liposomal Forms of Fluoroquinolones and Antifibrotics Decorated with Mannosylated Chitosan for Inhalation Drug Delivery
Source: Pharmaceutics. 2023 Mar 29;15(4):1101. doi: 10.3390/pharmaceutics15041101 (PMC10145208; doi:10.3390/pharmaceutics15041101)
Supplement: Supplementary file 1 [file pharmaceutics-15-01101-s001.zip]

Archive with 1 entries (1 files):
- pharmaceutics-2283901-supplementary.pdf
